# Supplementary material for: A Simulation-Based Diagnostic Stewardship Framework for Imaging Utilization in Primary Care: A Model Using 100 Common Clinical Conditions
Source: Diagnostics (Basel). 2026 Jul 10;16(14):2162. doi: 10.3390/diagnostics16142162 (PMC13409685; doi:10.3390/diagnostics16142162)
Supplement: Supplementary file 1 [file diagnostics-16-02162-s001.zip]

Archive with 4 entries (4 files):
- Supplementary_Table_S2_A Simulation-Based Diagnostic Stewardship Framework for Imaging Utilization in Primary Care.xlsx
- Supplementary Table S1-A Simulation-Based Diagnostic Stewardship Framework for Imaging Utilization in Primary Care.pdf
- Supplementary Table S3-A Simulation-Based Diagnostic Stewardship Framework for Imaging Utilization in Primary Care.pdf
- Supplementary_File_S1_A Simulation-Based Diagnostic Stewardship Framework for Imaging Utilization in Primary Care.xlsx
