# Supplementary material for: A Simulation-Based Diagnostic Stewardship Framework for Imaging Utilization in Primary Care: A Model Using 100 Common Clinical Conditions
Source: Diagnostics (Basel). 2026 Jul 10;16(14):2162. doi: 10.3390/diagnostics16142162 (PMC13409685; doi:10.3390/diagnostics16142162)
Supplement: Supplementary file 1 [file diagnostics-16-02162-s001.zip › Supplementary_Table_S2_A Simulation-Based Diagnostic Stewardship Framework for Imaging Utilization in Primary Care.xlsx]

## Sheet: Supplementary Table S2
Supplementary Table S2. Diagnostic attributes associated with each clinical condition
Includes age group classification, commonly requested laboratory tests, preferred imaging modality, imaging necessity class (A–C), radiation exposure category, and incidentaloma risk classification.
No	Clinical Domain	Clinical Condition	Age Group	Commonly Requested Laboratory Test(s)	Preferred Imaging Modality	Imaging Necessity Class	Radiation Exposure Category	Incidentaloma Risk Classification
1	Respiratory	Acute upper respiratory tract infection	Adult	CBC (if prolonged symptoms)	None	A	None	Low
2	Respiratory	Acute bronchitis	Adult	CRP (if bacterial infection suspected)	None	A	None	Low
3	Respiratory	Community-acquired pneumonia	Adult	CBC, CRP	Chest X-ray	C	Low	Low
4	Respiratory	Asthma exacerbation	Adolescent/Adult	CBC (if infection suspected)	None	A	None	Low
5	Respiratory	COPD exacerbation	Older adult	CBC, CRP, arterial blood gas	Chest X-ray	C	Low	Low
6	Respiratory	Allergic rhinitis	Child/Adult	Total IgE (selective)	None	A	None	Low
7	Respiratory	Acute sinusitis	Adult	CRP (if severe or persistent)	None	A	None	Low
8	Respiratory	Influenza-like illness	Adult	CBC (if severe symptoms)	None	A	None	Low
9	Respiratory	COVID-19 infection	Adult	SARS-CoV-2 PCR/antigen, CRP	Chest X-ray	B	Low	Low
10	Respiratory	Chronic cough	Adult	CBC	Chest X-ray	B	Low	Low
11	Metabolic/Endocrine	Type 2 diabetes mellitus	Adult	HbA1c, fasting plasma glucose	None	A	None	Low
12	Metabolic/Endocrine	Hypertension	Adult	Serum electrolytes, creatinine	None	A	None	Low
13	Metabolic/Endocrine	Hypothyroidism	Adult	TSH, free T4	None	A	None	Low
14	Metabolic/Endocrine	Hyperthyroidism	Adult	TSH, free T4	Thyroid ultrasound	B	None	Low
15	Metabolic/Endocrine	Dyslipidemia	Adult	Lipid panel	None	A	None	Low
16	Metabolic/Endocrine	Obesity	Adult	Fasting glucose, lipid panel	None	A	None	Low
17	Metabolic/Endocrine	Metabolic syndrome	Adult	Fasting glucose, lipid panel	None	A	None	Low
18	Metabolic/Endocrine	Vitamin D deficiency	Adult	25-hydroxyvitamin D	None	A	None	Low
19	Metabolic/Endocrine	Iron deficiency anemia	Adult	CBC, ferritin	None	A	None	Low
20	Metabolic/Endocrine	Osteoporosis	Older adult	Calcium, 25-hydroxyvitamin D	DEXA scan	B	Low	Low
21	Musculoskeletal	Low back pain	Adult	None routinely	Lumbar spine X-ray	B	Low	Medium
22	Musculoskeletal	Neck pain	Adult	None routinely	Cervical spine X-ray	B	Low	Medium
23	Musculoskeletal	Knee osteoarthritis	Older adult	None routinely	Knee X-ray	B	Low	Low
24	Musculoskeletal	Shoulder impingement syndrome	Adult	None routinely	Shoulder ultrasound	B	None	Low
25	Musculoskeletal	Muscle strain	Adolescent/Adult	Creatine kinase (if severe)	None	A	None	Low
26	Musculoskeletal	Achilles tendinopathy	Adult	None routinely	Soft tissue ultrasound	B	None	Low
27	Musculoskeletal	Carpal tunnel syndrome	Adult	Fasting glucose (selective)	None	A	None	Low
28	Musculoskeletal	Sciatica	Adult	None routinely	Lumbar MRI	B	None	Medium
29	Musculoskeletal	Ankle sprain	Adolescent/Adult	None routinely	None	A	None	Low
30	Musculoskeletal	Fibromyalgia	Adult	CBC, TSH (to exclude mimics)	None	A	None	Low
31	Neurological	Tension-type headache	Adult	None routinely	None	A	None	Low
32	Neurological	Migraine	Adult	None routinely	None	A	None	Low
33	Neurological	Benign paroxysmal positional vertigo	Older adult	None routinely	None	A	None	Low
34	Neurological	Peripheral neuropathy	Adult	Vitamin B12, HbA1c	None	A	None	Low
35	Neurological	Syncope	Older adult	CBC, electrolytes	Brain CT	B	Medium	Medium
36	Neurological	First seizure	Adolescent/Adult	Serum electrolytes, glucose	Brain MRI	C	None	Medium
37	Neurological	Suspected stroke	Older adult	CBC, glucose, coagulation tests	Brain CT	C	Medium	Low
38	Neurological	Bell's palsy	Adult	Fasting glucose (selective)	None	A	None	Low
39	Neurological	Memory impairment	Older adult	Vitamin B12, TSH	Brain MRI	B	None	Medium
40	Neurological	Tremor	Older adult	TSH	Brain MRI	B	None	Medium
41	Gastrointestinal	Acute gastroenteritis	Adult	CBC, electrolytes (if severe)	None	A	None	Low
42	Gastrointestinal	Gastroesophageal reflux disease (GERD)	Adult	CBC (if alarm symptoms)	None	A	None	Low
43	Gastrointestinal	Irritable bowel syndrome	Adult	CBC, CRP	None	A	None	Low
44	Gastrointestinal	Constipation	Older adult	TSH, electrolytes (selective)	None	A	None	Low
45	Gastrointestinal	Nonspecific abdominal pain	Adult	CBC, CRP	Abdominal ultrasound	B	None	Medium
46	Gastrointestinal	Gallstone disease	Adult	Liver function tests	Abdominal ultrasound	B	None	Low
47	Gastrointestinal	Peptic ulcer disease	Adult	CBC, Helicobacter pylori test	None	A	None	Low
48	Gastrointestinal	Acute viral hepatitis	Adult	AST, ALT, bilirubin	None	A	None	Low
49	Gastrointestinal	Suspected appendicitis	Adolescent/Adult	CBC, CRP	Abdominal ultrasound	C	None	Low
50	Gastrointestinal	Hemorrhoids	Adult	CBC (if bleeding)	None	A	None	Low
51	Genitourinary	Uncomplicated urinary tract infection	Adult	Urinalysis, urine culture	None	A	None	Low
52	Genitourinary	Acute pyelonephritis	Adult	Urinalysis, urine culture, CBC	Renal ultrasound	B	None	Low
53	Genitourinary	Renal colic (urolithiasis)	Adult	Urinalysis, creatinine	Non-contrast CT KUB	C	Medium	High
54	Genitourinary	Benign prostatic hyperplasia	Older adult	Urinalysis, PSA (selective)	None	A	None	Low
55	Genitourinary	Hematuria	Adult	Urinalysis, urine culture	CT urography	C	Medium	High
56	Genitourinary	Urinary incontinence	Older adult	Urinalysis	None	A	None	Low
57	Genitourinary	Vaginitis	Reproductive-age adult	Vaginal pH / microscopy	None	A	None	Low
58	Genitourinary	Pelvic pain	Reproductive-age adult	Pregnancy test, CBC	Pelvic ultrasound	B	None	Medium
59	Genitourinary	Erectile dysfunction	Adult	Fasting glucose, testosterone	None	A	None	Low
60	Genitourinary	Testicular pain	Adolescent/Adult	Urinalysis	Scrotal ultrasound	C	None	Low
61	Psychiatric	Major depressive disorder	Adult	TSH, CBC (selective)	None	A	None	Low
62	Psychiatric	Generalized anxiety disorder	Adult	TSH (selective)	None	A	None	Low
63	Psychiatric	Panic disorder	Adult	TSH, ECG-related labs as indicated	None	A	None	Low
64	Psychiatric	Insomnia	Adult	TSH (selective)	None	A	None	Low
65	Psychiatric	Somatic symptom disorder	Adult	CBC, TSH (selective)	None	A	None	Low
66	Psychiatric	Adjustment disorder	Adult	None routinely	None	A	None	Low
67	Psychiatric	Alcohol use disorder	Adult	Liver function tests, GGT	None	A	None	Low
68	Psychiatric	Burnout/stress-related disorder	Adult	None routinely	None	A	None	Low
69	Psychiatric	Attention deficit symptoms	Adolescent/Adult	TSH (selective)	None	A	None	Low
70	Psychiatric	Mild cognitive disorder	Older adult	Vitamin B12, TSH	Brain MRI	B	None	Medium
71	Dermatologic	Atopic dermatitis	Child/Adult	Total IgE (selective)	None	A	None	Low
72	Dermatologic	Acne vulgaris	Adolescent/Young adult	None routinely	None	A	None	Low
73	Dermatologic	Psoriasis	Adult	None routinely	None	A	None	Low
74	Dermatologic	Cellulitis	Adult	CBC, CRP	None	A	None	Low
75	Dermatologic	Tinea corporis	Child/Adult	KOH preparation	None	A	None	Low
76	Dermatologic	Urticaria	Adult	CBC (selective)	None	A	None	Low
77	Dermatologic	Benign melanocytic nevus	Adult	None routinely	None	A	None	Low
78	Dermatologic	Suspicious skin lesion	Older adult	None routinely	High-frequency skin ultrasound	B	None	Low
79	Dermatologic	Alopecia	Adult	Ferritin, TSH	None	A	None	Low
80	Dermatologic	Nail disorders	Adult	KOH preparation (if fungal)	None	A	None	Low
81	Cardiopulmonary	Chest pain	Adult	Troponin, CBC	Chest X-ray	B	Low	Low
82	Cardiopulmonary	Palpitations	Adult	TSH, electrolytes	None	A	None	Low
83	Cardiopulmonary	Dyspnea	Older adult	CBC, BNP	Chest X-ray	B	Low	Low
84	Cardiopulmonary	Suspected heart failure	Older adult	BNP, creatinine, electrolytes	Chest X-ray	C	Low	Low
85	Cardiopulmonary	Suspected deep vein thrombosis	Adult	D-dimer	Venous Doppler ultrasound	C	None	Low
86	Cardiopulmonary	Suspected pulmonary embolism	Adult	D-dimer	CT pulmonary angiography	C	Medium	Medium
87	Cardiopulmonary	Peripheral edema	Older adult	Creatinine, albumin	Venous Doppler ultrasound	B	None	Low
88	Cardiopulmonary	Syncope with possible cardiac cause	Older adult	Troponin, electrolytes	Chest X-ray	B	Low	Low
89	Cardiopulmonary	Arrhythmia	Adult	Electrolytes, TSH	None	A	None	Low
90	Cardiopulmonary	Hypertensive urgency	Adult	Creatinine, urinalysis	None	A	None	Low
91	Preventive/General health	Routine health check-up	Adult	CBC, fasting glucose, lipid panel	None	A	None	Low
92	Preventive/General health	Cancer screening visit	Adult	FIT / screening panel as indicated	Mammography	C	Low	Medium
93	Preventive/General health	Vaccination visit	Child/Adult	None routinely	None	A	None	Low
94	Preventive/General health	Prenatal care visit	Reproductive-age adult	CBC, urinalysis	Obstetric ultrasound	C	None	Low
95	Preventive/General health	Postnatal care visit	Reproductive-age adult	CBC (selective)	None	A	None	Low
96	Preventive/General health	Growth and development assessment	Child	CBC (selective)	None	A	None	Low
97	Preventive/General health	Smoking cessation counseling	Adult	None routinely	None	A	None	Low
98	Preventive/General health	Weight management consultation	Adult	HbA1c, lipid panel	None	A	None	Low
99	Preventive/General health	Occupational health evaluation	Adult	CBC (selective)	Chest X-ray	B	Low	Low
100	Preventive/General health	General fatigue evaluation	Adult	CBC, TSH	None	A	None	Low

## Sheet: Codebook
Codebook and interpretation guide
Imaging Necessity Class	Definition
A	Imaging usually unnecessary during initial primary care evaluation
B	Conditional imaging depending on symptom persistence, progression, or risk factors
C	Imaging usually required or urgently indicated for timely diagnosis
Radiation Exposure Category	Interpretation
None	No ionizing radiation (e.g., no imaging, ultrasound, or MRI)
Low	Low ionizing radiation burden (e.g., radiography, DEXA, mammography)
Medium	Moderate ionizing radiation burden (e.g., CT-based examinations)
Incidentaloma Risk Classification	Interpretation
Low	Unanticipated findings expected infrequently
Medium	Incidental findings may occur and may trigger downstream follow-up
High	Incidental findings are comparatively more likely and may generate diagnostic cascades
Dataset summary	Value
Number of conditions	100
Clinical domains	10
Class A conditions	63
Class B conditions	24
Class C conditions	13
Preparation note
Prepared as a fully populated supplementary spreadsheet aligned to the conceptual framework described in the uploaded manuscript 'A Simulation-Based Diagnostic Stewardship Framework for Imaging Utilization in Primary Care'.
