# Supplementary material for: A Simulation-Based Diagnostic Stewardship Framework for Imaging Utilization in Primary Care: A Model Using 100 Common Clinical Conditions
Source: Diagnostics (Basel). 2026 Jul 10;16(14):2162. doi: 10.3390/diagnostics16142162 (PMC13409685; doi:10.3390/diagnostics16142162)
Supplement: Supplementary file 1 [file diagnostics-16-02162-s001.zip › Supplementary_File_S1_A Simulation-Based Diagnostic Stewardship Framework for Imaging Utilization in Primary Care.xlsx]

## Sheet: Structured Dataset
Supplementary File S1. Structured dataset used for the simulation model
Complete diagnostic framework with clinical conditions, diagnostic attributes, and linked simulation parameter definitions.
No	Clinical Domain	Clinical Condition	Age Group Classification	Commonly Requested Laboratory Test(s)	Preferred Imaging Modality	Imaging Necessity Class	Radiation Exposure Category	Incidentaloma Risk Classification	Overuse Risk Classification	Baseline Imaging Utilization Probability	Framework-Guided Imaging Utilization Probability	Cascade Event Probability	Radiation Burden Weight	Imaging Resource Weight	Cascade Follow-up Resource Weight
1	Respiratory	Acute upper respiratory tract infection	Adult	CBC (if prolonged symptoms)	None	A	None	Low	High	0.3	0.05	0.05	0	0	3
2	Respiratory	Acute bronchitis	Adult	CRP (if bacterial infection suspected)	None	A	None	Low	High	0.3	0.05	0.05	0	0	3
3	Respiratory	Community-acquired pneumonia	Adult	CBC, CRP	Chest X-ray	C	Low	Low	Low	0.9	0.85	0.05	1	1	3
4	Respiratory	Asthma exacerbation	Adolescent/Adult	CBC (if infection suspected)	None	A	None	Low	High	0.3	0.05	0.05	0	0	3
5	Respiratory	COPD exacerbation	Older adult	CBC, CRP, arterial blood gas	Chest X-ray	C	Low	Low	Low	0.9	0.85	0.05	1	1	3
6	Respiratory	Allergic rhinitis	Child/Adult	Total IgE (selective)	None	A	None	Low	High	0.3	0.05	0.05	0	0	3
7	Respiratory	Acute sinusitis	Adult	CRP (if severe or persistent)	None	A	None	Low	High	0.3	0.05	0.05	0	0	3
8	Respiratory	Influenza-like illness	Adult	CBC (if severe symptoms)	None	A	None	Low	High	0.3	0.05	0.05	0	0	3
9	Respiratory	COVID-19 infection	Adult	SARS-CoV-2 PCR/antigen, CRP	Chest X-ray	B	Low	Low	High	0.6	0.4	0.05	1	1	3
10	Respiratory	Chronic cough	Adult	CBC	Chest X-ray	B	Low	Low	High	0.6	0.4	0.05	1	1	3
11	Metabolic/Endocrine	Type 2 diabetes mellitus	Adult	HbA1c, fasting plasma glucose	None	A	None	Low	Medium	0.3	0.05	0.05	0	0	3
12	Metabolic/Endocrine	Hypertension	Adult	Serum electrolytes, creatinine	None	A	None	Low	Medium	0.3	0.05	0.05	0	0	3
13	Metabolic/Endocrine	Hypothyroidism	Adult	TSH, free T4	None	A	None	Low	Medium	0.3	0.05	0.05	0	0	3
14	Metabolic/Endocrine	Hyperthyroidism	Adult	TSH, free T4	Thyroid ultrasound	B	None	Low	Medium	0.6	0.4	0.05	0	0	3
15	Metabolic/Endocrine	Dyslipidemia	Adult	Lipid panel	None	A	None	Low	Medium	0.3	0.05	0.05	0	0	3
16	Metabolic/Endocrine	Obesity	Adult	Fasting glucose, lipid panel	None	A	None	Low	Medium	0.3	0.05	0.05	0	0	3
17	Metabolic/Endocrine	Metabolic syndrome	Adult	Fasting glucose, lipid panel	None	A	None	Low	Medium	0.3	0.05	0.05	0	0	3
18	Metabolic/Endocrine	Vitamin D deficiency	Adult	25-hydroxyvitamin D	None	A	None	Low	Medium	0.3	0.05	0.05	0	0	3
19	Metabolic/Endocrine	Iron deficiency anemia	Adult	CBC, ferritin	None	A	None	Low	Medium	0.3	0.05	0.05	0	0	3
20	Metabolic/Endocrine	Osteoporosis	Older adult	Calcium, 25-hydroxyvitamin D	DEXA scan	B	Low	Low	Medium	0.6	0.4	0.05	0	0	3
21	Musculoskeletal	Low back pain	Adult	None routinely	Lumbar spine X-ray	B	Low	Medium	Medium	0.6	0.4	0.15	0	0	3
22	Musculoskeletal	Neck pain	Adult	None routinely	Cervical spine X-ray	B	Low	Medium	Medium	0.6	0.4	0.15	0	0	3
23	Musculoskeletal	Knee osteoarthritis	Older adult	None routinely	Knee X-ray	B	Low	Low	Medium	0.6	0.4	0.05	0	0	3
24	Musculoskeletal	Shoulder impingement syndrome	Adult	None routinely	Shoulder ultrasound	B	None	Low	Medium	0.6	0.4	0.05	0	0	3
25	Musculoskeletal	Muscle strain	Adolescent/Adult	Creatine kinase (if severe)	None	A	None	Low	Medium	0.3	0.05	0.05	0	0	3
26	Musculoskeletal	Achilles tendinopathy	Adult	None routinely	Soft tissue ultrasound	B	None	Low	Medium	0.6	0.4	0.05	0	0	3
27	Musculoskeletal	Carpal tunnel syndrome	Adult	Fasting glucose (selective)	None	A	None	Low	Medium	0.3	0.05	0.05	0	0	3
28	Musculoskeletal	Sciatica	Adult	None routinely	Lumbar MRI	B	None	Medium	Medium	0.6	0.4	0.15	0	0	3
29	Musculoskeletal	Ankle sprain	Adolescent/Adult	None routinely	None	A	None	Low	Medium	0.3	0.05	0.05	0	0	3
30	Musculoskeletal	Fibromyalgia	Adult	CBC, TSH (to exclude mimics)	None	A	None	Low	Medium	0.3	0.05	0.05	0	0	3
31	Neurological	Tension-type headache	Adult	None routinely	None	A	None	Low	Medium	0.3	0.05	0.05	0	0	3
32	Neurological	Migraine	Adult	None routinely	None	A	None	Low	Medium	0.3	0.05	0.05	0	0	3
33	Neurological	Benign paroxysmal positional vertigo	Older adult	None routinely	None	A	None	Low	Medium	0.3	0.05	0.05	0	0	3
34	Neurological	Peripheral neuropathy	Adult	Vitamin B12, HbA1c	None	A	None	Low	Medium	0.3	0.05	0.05	0	0	3
35	Neurological	Syncope	Older adult	CBC, electrolytes	Brain CT	B	Medium	Medium	Medium	0.6	0.4	0.15	0	0	3
36	Neurological	First seizure	Adolescent/Adult	Serum electrolytes, glucose	Brain MRI	C	None	Medium	Low	0.9	0.85	0.15	0	0	3
37	Neurological	Suspected stroke	Older adult	CBC, glucose, coagulation tests	Brain CT	C	Medium	Low	Low	0.9	0.85	0.05	0	0	3
38	Neurological	Bell's palsy	Adult	Fasting glucose (selective)	None	A	None	Low	Medium	0.3	0.05	0.05	0	0	3
39	Neurological	Memory impairment	Older adult	Vitamin B12, TSH	Brain MRI	B	None	Medium	Medium	0.6	0.4	0.15	0	0	3
40	Neurological	Tremor	Older adult	TSH	Brain MRI	B	None	Medium	Medium	0.6	0.4	0.15	0	0	3
41	Gastrointestinal	Acute gastroenteritis	Adult	CBC, electrolytes (if severe)	None	A	None	Low	Medium	0.3	0.05	0.05	0	0	3
42	Gastrointestinal	Gastroesophageal reflux disease (GERD)	Adult	CBC (if alarm symptoms)	None	A	None	Low	Medium	0.3	0.05	0.05	0	0	3
43	Gastrointestinal	Irritable bowel syndrome	Adult	CBC, CRP	None	A	None	Low	Medium	0.3	0.05	0.05	0	0	3
44	Gastrointestinal	Constipation	Older adult	TSH, electrolytes (selective)	None	A	None	Low	Medium	0.3	0.05	0.05	0	0	3
45	Gastrointestinal	Nonspecific abdominal pain	Adult	CBC, CRP	Abdominal ultrasound	B	None	Medium	Medium	0.6	0.4	0.15	0	0	3
46	Gastrointestinal	Gallstone disease	Adult	Liver function tests	Abdominal ultrasound	B	None	Low	Medium	0.6	0.4	0.05	0	0	3
47	Gastrointestinal	Peptic ulcer disease	Adult	CBC, Helicobacter pylori test	None	A	None	Low	Medium	0.3	0.05	0.05	0	0	3
48	Gastrointestinal	Acute viral hepatitis	Adult	AST, ALT, bilirubin	None	A	None	Low	Medium	0.3	0.05	0.05	0	0	3
49	Gastrointestinal	Suspected appendicitis	Adolescent/Adult	CBC, CRP	Abdominal ultrasound	C	None	Low	Low	0.9	0.85	0.05	0	0	3
50	Gastrointestinal	Hemorrhoids	Adult	CBC (if bleeding)	None	A	None	Low	Medium	0.3	0.05	0.05	0	0	3
51	Genitourinary	Uncomplicated urinary tract infection	Adult	Urinalysis, urine culture	None	A	None	Low	Medium	0.3	0.05	0.05	0	0	3
52	Genitourinary	Acute pyelonephritis	Adult	Urinalysis, urine culture, CBC	Renal ultrasound	B	None	Low	Medium	0.6	0.4	0.05	0	0	3
53	Genitourinary	Renal colic (urolithiasis)	Adult	Urinalysis, creatinine	Non-contrast CT KUB	C	Medium	High	Low	0.9	0.85	0.3	0	0	3
54	Genitourinary	Benign prostatic hyperplasia	Older adult	Urinalysis, PSA (selective)	None	A	None	Low	Medium	0.3	0.05	0.05	0	0	3
55	Genitourinary	Hematuria	Adult	Urinalysis, urine culture	CT urography	C	Medium	High	Low	0.9	0.85	0.3	0	0	3
56	Genitourinary	Urinary incontinence	Older adult	Urinalysis	None	A	None	Low	Medium	0.3	0.05	0.05	0	0	3
57	Genitourinary	Vaginitis	Reproductive-age adult	Vaginal pH / microscopy	None	A	None	Low	Medium	0.3	0.05	0.05	0	0	3
58	Genitourinary	Pelvic pain	Reproductive-age adult	Pregnancy test, CBC	Pelvic ultrasound	B	None	Medium	Medium	0.6	0.4	0.15	0	0	3
59	Genitourinary	Erectile dysfunction	Adult	Fasting glucose, testosterone	None	A	None	Low	Medium	0.3	0.05	0.05	0	0	3
60	Genitourinary	Testicular pain	Adolescent/Adult	Urinalysis	Scrotal ultrasound	C	None	Low	Low	0.9	0.85	0.05	0	0	3
61	Psychiatric	Major depressive disorder	Adult	TSH, CBC (selective)	None	A	None	Low	High	0.3	0.05	0.05	0	0	3
62	Psychiatric	Generalized anxiety disorder	Adult	TSH (selective)	None	A	None	Low	High	0.3	0.05	0.05	0	0	3
63	Psychiatric	Panic disorder	Adult	TSH, ECG-related labs as indicated	None	A	None	Low	High	0.3	0.05	0.05	0	0	3
64	Psychiatric	Insomnia	Adult	TSH (selective)	None	A	None	Low	High	0.3	0.05	0.05	0	0	3
65	Psychiatric	Somatic symptom disorder	Adult	CBC, TSH (selective)	None	A	None	Low	High	0.3	0.05	0.05	0	0	3
66	Psychiatric	Adjustment disorder	Adult	None routinely	None	A	None	Low	High	0.3	0.05	0.05	0	0	3
67	Psychiatric	Alcohol use disorder	Adult	Liver function tests, GGT	None	A	None	Low	High	0.3	0.05	0.05	0	0	3
68	Psychiatric	Burnout/stress-related disorder	Adult	None routinely	None	A	None	Low	High	0.3	0.05	0.05	0	0	3
69	Psychiatric	Attention deficit symptoms	Adolescent/Adult	TSH (selective)	None	A	None	Low	High	0.3	0.05	0.05	0	0	3
70	Psychiatric	Mild cognitive disorder	Older adult	Vitamin B12, TSH	Brain MRI	B	None	Medium	Medium	0.6	0.4	0.15	0	0	3
71	Dermatologic	Atopic dermatitis	Child/Adult	Total IgE (selective)	None	A	None	Low	High	0.3	0.05	0.05	0	0	3
72	Dermatologic	Acne vulgaris	Adolescent/Young adult	None routinely	None	A	None	Low	High	0.3	0.05	0.05	0	0	3
73	Dermatologic	Psoriasis	Adult	None routinely	None	A	None	Low	High	0.3	0.05	0.05	0	0	3
74	Dermatologic	Cellulitis	Adult	CBC, CRP	None	A	None	Low	High	0.3	0.05	0.05	0	0	3
75	Dermatologic	Tinea corporis	Child/Adult	KOH preparation	None	A	None	Low	High	0.3	0.05	0.05	0	0	3
76	Dermatologic	Urticaria	Adult	CBC (selective)	None	A	None	Low	High	0.3	0.05	0.05	0	0	3
77	Dermatologic	Benign melanocytic nevus	Adult	None routinely	None	A	None	Low	High	0.3	0.05	0.05	0	0	3
78	Dermatologic	Suspicious skin lesion	Older adult	None routinely	High-frequency skin ultrasound	B	None	Low	Medium	0.6	0.4	0.05	0	0	3
79	Dermatologic	Alopecia	Adult	Ferritin, TSH	None	A	None	Low	High	0.3	0.05	0.05	0	0	3
80	Dermatologic	Nail disorders	Adult	KOH preparation (if fungal)	None	A	None	Low	High	0.3	0.05	0.05	0	0	3
81	Cardiopulmonary	Chest pain	Adult	Troponin, CBC	Chest X-ray	B	Low	Low	Medium	0.6	0.4	0.05	1	1	3
82	Cardiopulmonary	Palpitations	Adult	TSH, electrolytes	None	A	None	Low	Medium	0.3	0.05	0.05	0	0	3
83	Cardiopulmonary	Dyspnea	Older adult	CBC, BNP	Chest X-ray	B	Low	Low	Medium	0.6	0.4	0.05	1	1	3
84	Cardiopulmonary	Suspected heart failure	Older adult	BNP, creatinine, electrolytes	Chest X-ray	C	Low	Low	Low	0.9	0.85	0.05	1	1	3
85	Cardiopulmonary	Suspected deep vein thrombosis	Adult	D-dimer	Venous Doppler ultrasound	C	None	Low	Low	0.9	0.85	0.05	0	0	3
86	Cardiopulmonary	Suspected pulmonary embolism	Adult	D-dimer	CT pulmonary angiography	C	Medium	Medium	Low	0.9	0.85	0.15	5	5	3
87	Cardiopulmonary	Peripheral edema	Older adult	Creatinine, albumin	Venous Doppler ultrasound	B	None	Low	Medium	0.6	0.4	0.05	0	0	3
88	Cardiopulmonary	Syncope with possible cardiac cause	Older adult	Troponin, electrolytes	Chest X-ray	B	Low	Low	Medium	0.6	0.4	0.05	1	1	3
89	Cardiopulmonary	Arrhythmia	Adult	Electrolytes, TSH	None	A	None	Low	Medium	0.3	0.05	0.05	0	0	3
90	Cardiopulmonary	Hypertensive urgency	Adult	Creatinine, urinalysis	None	A	None	Low	Medium	0.3	0.05	0.05	0	0	3
91	Preventive/General health	Routine health check-up	Adult	CBC, fasting glucose, lipid panel	None	A	None	Low	High	0.3	0.05	0.05	0	0	3
92	Preventive/General health	Cancer screening visit	Adult	FIT / screening panel as indicated	Mammography	C	Low	Medium	Low	0.9	0.85	0.15	1	1	3
93	Preventive/General health	Vaccination visit	Child/Adult	None routinely	None	A	None	Low	High	0.3	0.05	0.05	0	0	3
94	Preventive/General health	Prenatal care visit	Reproductive-age adult	CBC, urinalysis	Obstetric ultrasound	C	None	Low	Low	0.9	0.85	0.05	0	0	3
95	Preventive/General health	Postnatal care visit	Reproductive-age adult	CBC (selective)	None	A	None	Low	High	0.3	0.05	0.05	0	0	3
96	Preventive/General health	Growth and development assessment	Child	CBC (selective)	None	A	None	Low	High	0.3	0.05	0.05	0	0	3
97	Preventive/General health	Smoking cessation counseling	Adult	None routinely	None	A	None	Low	High	0.3	0.05	0.05	0	0	3
98	Preventive/General health	Weight management consultation	Adult	HbA1c, lipid panel	None	A	None	Low	High	0.3	0.05	0.05	0	0	3
99	Preventive/General health	Occupational health evaluation	Adult	CBC (selective)	Chest X-ray	B	Low	Low	High	0.6	0.4	0.05	1	1	3
100	Preventive/General health	General fatigue evaluation	Adult	CBC, TSH	None	A	None	Low	High	0.3	0.05	0.05	0	0	3

## Sheet: Parameter Definitions
Parameter definitions used in the simulation model
Mappings are aligned with Supplementary Table S2 (clinical attributes) and Supplementary Table S3 (scenario parameters).
Imaging Necessity Classes
Imaging Necessity Class	Definition	Baseline Probability	Framework Probability
A	Imaging usually unnecessary	0.3	0.05
B	Conditional imaging	0.6	0.4
C	Imaging usually required	0.9	0.85
Incidental Diagnostic Cascade Probabilities
Incidentaloma Risk	Definition	Cascade Probability
Low	Minimal incidental findings	0.05
Medium	Occasional incidental findings	0.15
High	Frequent incidental findings	0.3
Radiation Burden Weights
Imaging Modality	Radiation Weight
None	0
Ultrasound	0
MRI	0
X-ray	1
CT	5
Diagnostic Resource Weights
Component	Weight
X-ray	1
Ultrasound	2
CT	5
MRI	6
Cascade event	3
Overuse Risk Interpretation
Overuse Risk	Interpretation
Low	Imaging is generally appropriate and less likely to represent discretionary overuse.
Medium	Imaging may be reasonable depending on symptom persistence, progression, or clinical context.
High	Condition is vulnerable to discretionary imaging overuse in routine primary care practice.

## Sheet: Domain Summary
Domain-level summary of the structured dataset
Clinical Domain	Number of Conditions	Class A	Class B	Class C	Most Frequent Modality	Predominant Incidentaloma Risk
Respiratory	10	6	2	2	X-ray	Low
Metabolic/Endocrine	10	8	2	0	Thyroid ultrasound	Low
Musculoskeletal	10	4	6	0	Lumbar spine X-ray	Low
Neurological	10	5	3	2	Brain MRI	Low
Gastrointestinal	10	7	2	1	Abdominal ultrasound	Low
Genitourinary	10	5	2	3	Renal ultrasound	Low
Psychiatric	10	9	1	0	Brain MRI	Low
Dermatologic	10	9	1	0	High-frequency skin ultrasound	Low
Cardiopulmonary	10	3	4	3	X-ray	Low
Preventive/General health	10	7	1	2	X-ray	Low

## Sheet: Read Me
Workbook guide
Structured Dataset: main condition-level dataset used to operationalize the simulation framework.
Parameter Definitions: scenario probabilities and weighting factors applied in the baseline and framework-guided models.
Domain Summary: quick verification of domain coverage and imaging-class distribution.
This workbook aligns the clinical condition list and diagnostic attributes from Supplementary Table S2
with the simulation parameter definitions from Supplementary Table S3.
